# Supplementary material for: Porcine ear necrosis in nursery piglets is preceded by oral manipulations of the ear
Source: Porcine Health Manag. 2024 Nov 13;10:51. doi: 10.1186/s40813-024-00388-4 (PMC11562591; doi:10.1186/s40813-024-00388-4)
Supplement: Supplementary file 1 — Additional file 1. Full results of the metagenomic analysis performed on ear scrapings of affected and non-affected pigs. [file 40813_2024_388_MOESM1_ESM.xlsx]

## Sheet: Sheet1
	Results of metagenomic analysis of pathogens in ear scprapings
	FARM	A	A	A	A	A	A	A	A	A	A	B	B	B	B	B	B	B	B	B	B	C	C	C	C	C	C	C	C	C	C
	Lesion severity score	0	0	0	0	1	1	1	2	2	2	0	0	0	0	1	1	1	2	2	2	0	0	0	0	1	1	1	2	2	2
	Viruses
	Astrovirus	Very low	Very low	Very low	Very low	Low	Very low		Low		Medium	Very low	Very low	Very low	Very low	Very low		Very low	Low	Very low	Low	Very low	Low	Very low	Very low	Medium	Medium	Very low	Medium	Medium	Medium
	Bocaparvovirus	Very low	Very low	Very low		Medium	Very low		Very low	Medium	Very high	Very low		Very low	Very low	Medium	Low	Medium	Medium	Medium	Medium			Very low	Very low			Very low		Very low
	Picobirnavirus				Very low	Very low	Very low		Very low				Very low	Very low	Very low	Very low		Very low	Very low		Very low	Very low	Very low	Very low	Very low	Very low	Low		Medium	Very low	Medium
	Rotavirus C		Very low		Very low							Very low			Very low						Very low	Very low	Low	Very low	Very low	Low	Low	Very low	Low
	Porcine torovirus	Very low	Very low	Very low	Very low		Very low		Medium									Very low	Very low		Very low									Very low	Very low
	Rotavirus B			Very low	Very low		Very low		Low										Very low					Very low			Very low			Very low	Very low
	Posavirus						Very low				Very low													Very low			Very low		Very low		Very low
	Porcine cytomegalovirus																					Very low		Very low	Very low	Low
	Sapelovirus																						Very low	Very low				Very low	Very low	Very low	Very low
	Rotavirus A																													Low	Medium
	Enterovirus G																													Very low	Very low
	Torque teno sus virus										Very low																Very low
	Porcine reproductive and respiratory syndrome virus																		Very low
	Bacteria
	Streptococcus sp.	Very low	Very low	Very low	Very low	Medium	Very low	Low	Medium	Very low	Medium				Very low	Very low	Very low	Very low	Very low	Very low	Very low	Very low	Very low	Very low	Very low	Medium	High	Medium	Medium	Medium	Medium
	Staphylococcus sp.	Very low	Very low	Very low	Very low	Medium	Very low	Very low	Medium	Very low	Medium	Very low			Very low	Very low		Very low	Very low	Very low	Very low		Very low	Very low		Low	Medium	Low	Very low	Low	Low
	Clostridium sp.	Very low	Very low	Very low	Very low	Low	Very low		Very low		Very low		Very low		Very low	Very low		Very low			Very low	Very low	Very low	Very low	Very low	Very low	Medium	Very low	Very low	Low	Very low
	Moraxella sp.	Very low	Very low	Very low	Very low	Very low	Very low	Very low	Very low	Very low	Very low				Very low						Very low	Very low	Very low	Very low	Very low	Very low	Very low	Very low	Very low	Very low	Very low
	Limosilactobacillus sp.	Very low	Very low	Very low	Very low	Very low	Very low		Very low		Very low	Very low			Very low	Very low		Very low			Very low		Very low	Very low	Very low	Very low	Very low	Very low	Very low	Very low	Very low
	Rothia sp.	Very low	Very low	Very low	Very low	Low	Very low	Very low	Very low	Very low	Very low				Very low							Very low	Very low	Very low	Very low	Very low	Very low	Low	Very low	Very low	Very low
	Fusobacterium sp.					Medium		Very low	Low	Very low	Very low					Very low	Very low	Very low	Very low	Very low	Very low					Low	Medium	Very low	Medium	Medium	Low
	Lactobacillus sp.	Very low	Very low	Very low	Very low	Very low	Very low		Very low		Very low				Very low								Very low	Very low	Very low	Very low	Very low	Very low	Very low	Very low	Very low
	Corynebacterium sp.	Very low	Very low	Very low	Very low	Medium	Very low		Very low		Low				Very low							Very low	Very low	Very low	Very low		Very low	Low		Very low	Very low
	Prevotella sp.		Very low	Very low	Very low	Very low	Very low				Very low				Very low						Very low	Very low	Very low	Very low	Very low	Very low	Low	Very low	Medium	Very low	Very low
	Acinetobacter sp.	Very low	Very low	Very low	Very low	Very low	Very low		Very low		Very low												Very low	Very low		Very low	Very low	Very low	Very low	Very low	Very low
	Neisseria sp.					Very low	Very low		Very low	Very low	Very low				Very low	Very low						Very low	Very low	Very low		Very low	Very low	Very low		Very low	Very low
	Campylobacter sp.			Very low		Very low	Very low		Very low		Very low								Very low		Very low			Very low	Very low	Very low	Low	Very low	Low	Very low	Very low
	Mycoplasmopsis hyopharyngis							Very low	Very low		Very low					Very low	Very low	Very low	Very low	Very low	Very low						Very low		Very low	Very low	Very low
	Actinobacillus sp.					Very low					Very low				Very low							Very low	Very low	Very low		Very low	Very low	Very low	Very low	Very low	Very low
	Aerococcus sp.	Very low		Very low		Very low	Very low		Very low		Very low												Very low				Very low	Very low		Very low
	Glaesserella sp.					Very low	Very low				Very low				Very low								Very low	Very low		Very low	Very low	Very low		Very low
	Enterococcus sp.		Very low	Very low		Very low	Very low		Very low		Very low																Very low	Very low		Very low
	Escherichia sp.					Very low		Low	Very low		Very low				Very low	Very low				Very low										Very low
	Mannheimia sp.					Very low					Very low													Very low			Very low	Very low	Very low	Very low	Very low
	Kurthia sp.		Very low	Very low					Very low		Very low												Very low				Very low	Very low		Very low
	Pseudomonas sp.	Very low	Very low												Very low								Very low	Very low	Very low			Very low
	Bacteroides sp.					Very low	Very low																				Very low	Very low	Very low	Very low
	Trueperella sp.					Very low					Very low																Very low			Very low	Very low
	Treponema sp.						Very low																		Very low				Very low	Very low
	Helicobacter sp.					Very low	Very low																					Very low		Very low
	Pasteurella sp.					Very low					Very low																		Very low	Very low
	Lactiplantibacillus sp.											Very low			Very low												Very low
	Haemophilus sp.																										Very low		Very low	Very low
	Chlamydia sp.										Very low																			Very low
	Schaalia sp.																												Very low	Very low
	Mycoplasma hyorhinis
	Mycoplasmopsis sp.																									Very low
	Streptomyces sp.						Very low
	Mycoplasma sp.
	Mycoplasma parvum
